# Supplementary material for: Nuclear Magnetic Resonance Fingerprints and Mini DNA Markers for the Authentication of Cinnamon Species Ingredients Used in Food and Natural Health Products
Source: Plants (Basel). 2024 Mar 14;13(6):841. doi: 10.3390/plants13060841 (PMC10975438; doi:10.3390/plants13060841)
Supplement: Supplementary file 1 [file plants-13-00841-s001.zip]

Archive with 1 entries (1 files):
- plants-2821173-supplementary.pdf
